# Supplementary material for: Stress-Inducible Gene Atf3 Dictates a Dichotomous Macrophage Activity in Chemotherapy-Enhanced Lung Colonization
Source: Int J Mol Sci. 2021 Jul 8;22(14):7356. doi: 10.3390/ijms22147356 (PMC8304704; doi:10.3390/ijms22147356)
Supplement: Supplementary file 1 [file ijms-22-07356-s001.zip]

Archive with 1 entries (1 files):
- ijms-1216872-supplementary.pdf
